# Supplementary material for: STATegra: Multi-Omics Data Integration – A Conceptual Scheme With a Bioinformatics Pipeline
Source: Front Genet. 2021 Mar 4;12:620453. doi: 10.3389/fgene.2021.620453 (PMC7970106; doi:10.3389/fgene.2021.620453)
Supplement: Supplementary file 1 [file Data_Sheet_1.zip]

Archive with 10 entries (9 files):
- html/
- __MACOSX/._html
- html/stategra_GeneSetCluster.html
- __MACOSX/html/._stategra_GeneSetCluster.html
- html/stategra_gbm_pipeline.html
- __MACOSX/html/._stategra_gbm_pipeline.html
- html/stategra_skcm_pipeline.html
- __MACOSX/html/._stategra_skcm_pipeline.html
- html/stategra_GeneSetCluster.Rmd
- __MACOSX/html/._stategra_GeneSetCluster.Rmd
